# Supplementary material for: Only One of Three Bcs1 Homologs in Aspergillus fumigatus Confers Respiratory Growth
Source: J Fungi (Basel). 2023 Nov 2;9(11):1074. doi: 10.3390/jof9111074 (PMC10672213; doi:10.3390/jof9111074)
Supplement: Supplementary file 1 [file jof-09-01074-s001.zip]

Archive with 1 entries (1 files):
- jof-2673429-supplementary.pdf
